# Supplementary material for: A Simplified Approach to Pulmonary Vein Visualization during Cryoballoon Ablation of Atrial Fibrillation
Source: Medicina (Kaunas). 2022 Nov 22;58(12):1700. doi: 10.3390/medicina58121700 (PMC9781762; doi:10.3390/medicina58121700)
Supplement: Supplementary file 1 [file medicina-58-01700-s001.zip]

Archive with 1 entries (1 files):
- LA Angiography.mp4
